# Supplementary material for: Design, Synthesis, and Evaluation of Novel Indole Hybrid Chalcones and Their Antiproliferative and Antioxidant Activity
Source: Molecules. 2023 Sep 12;28(18):6583. doi: 10.3390/molecules28186583 (PMC10535268; doi:10.3390/molecules28186583)
Supplement: Supplementary file 1 [file molecules-28-06583-s001.zip]

Archive with 1 entries (1 files):
- molecules-2614703-supplementary.pdf
